# Supplementary material for: Structure-Function Studies of Sponge-Derived Compounds on the Cardiac CaV3.1 Channel
Source: Int J Mol Sci. 2023 Feb 8;24(4):3429. doi: 10.3390/ijms24043429 (PMC9962600; doi:10.3390/ijms24043429)
Supplement: Supplementary file 1 [file ijms-24-03429-s001.zip]

Archive with 1 entries (1 files):
- ijms-2165040-supplementary.pdf
